# Supplementary material for: Genome-Wide Classification and Evolutionary and Expression Analyses of Citrus MYB Transcription Factor Families in Sweet Orange
Source: PLoS One. 2014 Nov 6;9(11):e112375. doi: 10.1371/journal.pone.0112375 (PMC4223058; doi:10.1371/journal.pone.0112375)
Supplement: Table S1 — CsMYBs encoding MYB proteins along with their molecular details. (XLS) [file pone.0112375.s005.xls]

## Sheet: Sheet1
Table S1 CsMYBs encoding MYB proteins along with their molecular details
Gene No	Subcellular localization	Gene ID	The number of intron in MYB domain	The number of MYB domain	the location of MYB domain	E-value of MYB domain	The number of exon	genome length(bp)	transcrip length	CDS length	protein length	Molecular Weight(KDa)	PI	Grand average of hydropathicity	chromosome location
CsMYB1	Nuclear	Cs1g01670.1	2	2	14-61,67-112	4.2e-16，6.5e-15	3	1379	1180	1008	335	37.12	6.59	-0.508	chr1:785956..787334
CsMYB10	Nuclear	Cs2g07040.2	2	2	14-61,67-110	1e-11，1.1e-16	3	1916	1267	879	292	33.53	5.36	-0.775	chr2:4157205..4159120
CsMYB100	Nuclear	Cs2g15390.1	2	1	84-135	2.8e-14	4	895	591	591	196	22.5	6.31	-0.768	chr2:12162463..12163357
CsMYB101	Chloroplast	Cs2g16440.1	0	1	9-53	4.7e-08	2	1491	576	288	95	10.66	8.86	-0.738	chr2:13271905..13273395
CsMYB102	Nuclear	Cs2g16510.2	0	1	13-58	6.6e-07	2	1169	735	291	96	10.76	9.26	-0.867	chr2:13369633..13370801
CsMYB103	Nuclear	Cs2g17540.5	2	1	222-269	5.6e-09	5	5086	2746	2007	668	72.33	5.63	-0.323	chr2:14301868..14306953
CsMYB104	Nuclear	Cs2g19530.1	1	1	109-149	3.1e-09	13	6119	1999	1707	568	64.85	6.05	-0.735	chr2:16425490..16431608
CsMYB105	Plasma membrane	Cs2g21750.1	1	1	139-181	2.5e-09	5	2170	570	570	189	22.34	8.85	-0.439	chr2:18852439..18854608
CsMYB106	Nuclear	Cs2g26640.1	1	1	172-221	4e-10	6	3979	2152	1299	432	47.39	6.15	-0.654	chr2:26500595..26504573
CsMYB107	Nuclear	Cs3g02020.1	2	1	20-70	3e-13	6	3336	1445	984	327	36.62	6.96	-0.766	chr3:1440304..1443639
CsMYB108	Nuclear	Cs3g02680.2	2	1	190-241	5.9e-16	7	5899	2350	1284	427	47.9	5.45	-0.987	chr3:2565576..2571474
CsMYB109	Nuclear	Cs3g08330.1	2	1	24-72	4e-17	6	2758	1455	849	282	31.22	7.06	-0.803	chr3:11812166..11814923
CsMYB11	Nuclear	Cs2g11880.1	1	2	13-60,66-109	6.3e-16，3.9e-14	2	1115	1017	1017	338	37.99	6.11	-0.513	chr2:8882325..8883439
CsMYB110	Nuclear	Cs3g09270.2	2	1	249-300	7.1e-13	6	4819	1941	1257	418	46.55	9.1	-0.817	chr3:13197129..13201947
CsMYB111	Nuclear	Cs3g13960.1	1	1	43-79	6.2e-06	18	11885	3784	3441	1146	127.78	9.25	-0.762	chr3:18297704..18309588
CsMYB112	Nuclear	Cs3g17170.1	1	1	204-249	5.9e-07	6	5283	2428	1812	603	63.46	5.95	-0.414	chr3:20942649..20947931
CsMYB113	Nuclear	Cs3g19950.1	0	1	405-445	5.5e-07	9	6225	2778	2322	773	84.99	5.48	-0.546	chr3:23087579..23093803
CsMYB114	Nuclear	Cs3g24160.1	2	1	146-197	1.4e-12	6	3767	1729	1053	350	38.78	8.03	-0.779	chr3:26219962..26223728
CsMYB115	Mitochondrial	Cs3g24870.1	0	1	7-52	1.5e-06	2	715	626	303	100	11.32	6.29	-0.823	chr3:26708441..26709155
CsMYB116	Nuclear	Cs3g27730.1	0	1	213-257	1.1e-09	5	2433	1814	1401	466	52	5.49	-0.472	chr3:28601832..28604264
CsMYB117	Nuclear	Cs4g01640.1	2	1	212-262	2e-10	6	3991	2964	2040	679	74.34	5.43	-0.53	chr4:480179..484169
CsMYB118	Nuclear	Cs4g13690.1	0	1	122-166	9.6e-12	3	1636	1240	852	283	30.46	9.69	-0.565	chr4:11061477..11063112
CsMYB119	Nuclear	Cs4g14820.1	1	1	5-55	5.5e-10	6	4670	998	819	272	29.71	8.74	-0.567	chr4:13255366..13260035
CsMYB12	Nuclear	Cs2g12700.1	2	2	28-75,81-124	9.4e-17，2.3e-13	4	1523	1324	1140	316	36.13	5.6	-0.74	chr2:9530942..9532464
CsMYB120	Nuclear	Cs4g17160.1	2	1	273-324	5.3e-10	4	2823	2128	1485	494	54.08	6.6	-0.844	chr4:16901681..16904503
CsMYB121	Nuclear	Cs4g18630.1	0	1	122-166	1.5e-10	3	1187	918	918	305	32.87	9.57	-0.426	chr4:18195118..18196304
CsMYB122	Nuclear	Cs5g04740.1	0	1	94-138	8.6e-12	3	2295	1652	906	301	32.83	7.93	-0.659	chr5:2793441..2795735
CsMYB123	Nuclear	Cs5g08500.1	0	1	97-141	1.6e-10	3	2976	1917	1002	333	36.11	6.7	-0.795	chr5:5594736..5597711
CsMYB124	Nuclear	Cs5g16540.2	1	1	26-70	5.1e-15	5	3054	2602	1347	448	49.61	7.12	-0.592	chr5:15528001..15531054
CsMYB125	Nuclear	Cs5g26360.1	1	1	154-200	8.3e-09	3	1300	690	690	229	24.98	4.69	-0.645	chr5:29226918..29228217
CsMYB126	Nuclear	Cs5g26420.1	2	1	48-99	2.3e-18	6	2003	1314	1206	401	44.73	7.02	-0.758	chr5:29293192..29295194
CsMYB127	Nuclear	Cs5g26810.1	1	1	15-54	7.7e-11	2	769	663	663	220	24.41	5.1	-0.512	chr5:29540470..29541238
CsMYB128	Nuclear	Cs5g29190.1	2	1	236-287	1.3e-15	7	7518	2093	1362	453	50.04	5.43	-0.812	chr5:31352915..31360432
CsMYB129	Nuclear	Cs5g34230.1	2	1	266-317	1.1e-11	5	3596	2762	1224	407	44.94	8.1	-0.814	chr5:35090551..35094146
CsMYB13	Nuclear	Cs2g21260.1	1	2	23-70,76-119	6.2e-14，6.7e-14	3	2659	2236	1536	511	55.34	5.65	-0.675	chr2:18284298..18287256
CsMYB130	Mitochondrial	Cs6g04060.1	2	1	53-97	2.3e-11	8	4456	1568	909	302	32.89	8.56	-0.545	chr6:4647631..4652086
CsMYB131	Nuclear	Cs6g08160.1	1	1	148-203	3.7e-06	4	1729	645	645	214	24.53	6.03	-0.907	chr6:10141075..10142803
CsMYB132	Nuclear	Cs6g08490.1	2	1	13-64	2.1e-16	6	1239	750	750	249	28.05	8.95	-0.717	chr6:10453905..10455143
CsMYB133	Nuclear	Cs6g08990.1	2	1	67-118	1.3e-14	5	1577	1116	1116	371	42.16	8.7	-1.057	chr6:10876374..10877950
CsMYB134	Nuclear	Cs6g12030.1	1	1	359-406	2.4e-05	8	7392	2075	1461	486	54.2	7.55	-0.717	chr6:13453158..13460549
CsMYB135	Nuclear	Cs6g16000.1	2	1	62-106	6e-14	6	3774	2642	1497	498	54.62	6.45	-0.714	chr6:16947593..16951366
CsMYB136	Nuclear	Cs6g16820.1	0	1	115-165	8.9e-13	1	2416	2416	969	322	34.49	6.36	-0.582	chr6:17439937..17442352
CsMYB137	Nuclear	Cs6g17570.1	1	1	8-34	6.9e-07	2	867	570	570	189	21.59	5.48	-0.872	chr6:18058741..18059607
CsMYB138	Nuclear	Cs7g01250.1	0	1	11-62	2.4e-08	2	476	476	429	110	13.06	8.77	-0.942	chr7:175972..176447
CsMYB139	Nuclear	Cs7g01290.1	2	1	179-228	7.8e-11	7	2357	1008	1008	335	38.6	7.69	-0.844	chr7:222840..225196
CsMYB14	Nuclear	Cs2g22610.1	2	2	14-61,67-110	8.6e-14，9.8e-15	3	1711	880	786	261	29.82	6.32	-0.737	chr2:20207937..20209647
CsMYB140	Nuclear	Cs7g03680.1	2	1	19-70	7.1e-18	6	2401	1847	1068	355	39.45	7.63	-0.794	chr7:1695514..1697914
CsMYB141	Nuclear	Cs7g06180.1	2	1	201-251	6.1e-10	6	4029	1992	1992	663	73.05	5.99	-0.579	chr7:3542864..3546892
CsMYB142	Nuclear	Cs7g07830.2	0	1	94-138	8.7e-11	3	2160	1811	942	313	33.86	9.57	-0.637	chr7:4821964..4824123
CsMYB143	Nuclear	Cs7g10020.1	2	1	107-157	2.5e-09	3	5796	2359	1470	489	54.73	6.05	-0.542	chr7:6426784..6432579
CsMYB144	Nuclear	Cs7g12910.1	2	1	218-269	1.1e-11	5	2808	1976	1161	386	42.78	7.28	-1.026	chr7:8871940..8874747
CsMYB145	Nuclear	Cs7g18580.1	2	1	19-70	9.2e-14	5	4398	906	708	235	26.94	6.12	-0.888	chr7:14365010..14369407
CsMYB146	Chloroplast	Cs7g22360.1	0	1	262-309	3.1e-06	1	1415	1415	969	322	36.07	8.85	-0.586	chr7:20013170..20014584
CsMYB147	Nuclear	Cs7g22610.2	1	1	320-369	9.7e-12	11	6247	2536	1680	559	62.35	5.91	-0.627	chr7:20402030..20408276
CsMYB148	Nuclear	Cs7g28560.1	2	1	192-242	1.3e-09	5	3049	2156	1908	635	70.01	5.22	-0.52	chr7:29071597..29074645
CsMYB149	Nuclear	Cs7g30760.1	2	1	70-121	2.3e-14	4	1427	1122	1122	373	41.73	9.4	-0.947	chr7:30704649..30706075
CsMYB15	Nuclear	Cs2g22630.1	2	2	14-61,68-112	2.5e-13，4.2e-14	3	979	732	732	243	28.35	6.05	-1.112	chr2:20273068..20274046
CsMYB150	Nuclear	Cs8g02020.1	2	1	341-390	3.2e-11	5	2875	1755	1191	396	44.64	6.79	-0.828	chr8:631834..634708
CsMYB151	Mitochondrial	Cs8g04050.1	1	1	5-55	2.7e-09	6	3595	1894	912	303	33.29	9.67	-0.418	chr8:2076622..2080216
CsMYB152	Nuclear	Cs8g06530.1	0	1	377-418	4.5e-09	4	4556	1938	1938	645	70.02	4.83	-0.45	chr8:4313755..4318310
CsMYB153	Nuclear	Cs8g07450.1	1	1	577-619	1.4e-09	13	6867	2403	2175	724	79.84	4.59	-0.873	chr8:5348496..5355362
CsMYB154	Nuclear	Cs8g18860.2	0	1	158-208	9e-13	1	3559	3176	1137	378	41.63	5.95	-0.881	chr8:21351886..21355444
CsMYB155	Nuclear	Cs8g20550.1	2	1	72-123	5.7e-14	5	1572	1098	1098	365	41.32	8.81	-0.847	chr8:22332887..22334458
CsMYB156	Nuclear	Cs8g21020.1	2	1	267-318	2.1e-15	7	6121	3066	1491	496	54.73	5.88	-0.678	chr8:22640303..22646423
CsMYB157	Nuclear	Cs9g02730.1	2	1	200-250	5.7e-11	6	4083	2842	2013	670	72.84	5.75	-0.455	chr9:1166747..1170829
CsMYB158	Nuclear	Cs9g02750.1	2	1	164-214	1.7e-10	3	1917	1445	1203	400	44.92	8.79	-0.284	chr9:1189228..1191144
CsMYB159	Nuclear	Cs9g13690.1	0	1	84-129	3.4e-11	4	1679	732	732	243	26.89	9.53	-0.497	chr9:13141332..13143010
CsMYB16	Nuclear	Cs2g22690.1	2	2	14-61,67-111	4e-15，8.3e-15	3	1262	1059	1059	352	39.48	6.45	-0.574	chr2:20358085..20359346
CsMYB160	Nuclear	Cs9g13700.1	0	1	70-116	2.3e-11	4	1321	552	552	183	20.73	9.77	-0.815	chr9:13145097..13146417
CsMYB161	Nuclear	Cs9g16840.1	2	1	209-258	1.4e-06	7	9934	1896	1896	631	68.54	5.75	-0.466	chr9:16252612..16262545
CsMYB162	Nuclear	Cs9g16850.1	2	1	201-251	3.8e-08	6	4053	1968	1968	655	70.62	6.53	-0.415	chr9:16265951..16270003
CsMYB163	Nuclear	Cs9g19180.1	2	1	66-110	9e-10	8	3661	1635	984	327	35.52	7.91	-0.55	chr9:18196199..18199859
CsMYB164	Nuclear	orange1.1t00294.1	2	1	122-172	5e-10	5	2019	1465	1128	375	42.05	6.38	-0.581	chrUn:4780634..4782652
CsMYB165	Nuclear	orange1.1t00411.1	2	1	79-123	5.8e-11	8	4486	1914	1041	346	38.1	8.75	-0.572	chrUn:5499700..5504185
CsMYB166	Nuclear	orange1.1t00580.1	1	1	24-68	4.8e-12	6	6303	2737	2298	765	84.22	6.34	-0.797	chrUn:6804236..6810538
CsMYB167	Cytoplasmic	orange1.1t01763.1	0	1	11-54	0.0015	2	1816	1265	315	104	11.98	4.31	-0.242	chrUn:28029072..28030887
CsMYB168	Nuclear	orange1.1t02012.1	0	1	14-64	1.2e-08	3	4314	2568	2055	684	77.77	9.48	-1.33	chrUn:31958665..31962978
CsMYB169	Nuclear	orange1.1t02255.1	0	1	11-64	1.8e-08	3	3200	2237	1944	647	72.35	8.74	-0.964	chrUn:34191264..34194463
CsMYB17	Nuclear	Cs2g24390.1	2	2	14-61,67-110	2.8e-10，5.1e-15	3	1092	798	798	265	30.67	5.99	-0.765	chr2:23425597..23426688
CsMYB170	Nuclear	orange1.1t02259.2	1	1	201-250	2.6e-13	6	1860	1309	1104	367	42.17	6.76	-0.874	chrUn:34231181..34233040
CsMYB171	Nuclear	orange1.1t02406.1	2	1	808-850	1.5e-05	27	13601	4653	4653	1550	172.28	6.9	-0.319	chrUn:36380573..36394173
CsMYB172	Nuclear	orange1.1t02615.1	0	1	253-292	2.3e-07	7	3879	2032	1677	558	61.82	4.89	-0.534	chrUn:39898299..39902177
CsMYB173	Nuclear	orange1.1t03031.1	1	1	1001-1056	7.7e-07	3	4064	3204	3204	1067	118.45	4.18	-0.943	chrUn:47235553..47239616
CsMYB174	Nuclear	orange1.1t03033.1	1	1	569-624	4.2e-07	5	9605	1962	1962	653	73.21	4.66	-0.961	chrUn:47254308..47263912
CsMYB175	Nuclear	orange1.1t03247.2	2	1	36-87	2.1e-20	6	2339	1558	1116	371	41.3	8.2	-0.729	chrUn:50031676..50034014
CsMYB176	Nuclear	orange1.1t03294.1	2	1	23-54	5.3e-09	6	2716	1126	804	267	29.41	8.92	-0.51	chrUn:50410290..50413005
CsMYB177	Nuclear	orange1.1t03398.2	1	1	738-795	3.2e-05	6	4151	3032	2397	789	88.45	5.04	-0.752	chrUn:52283779..52287929
CsMYB18	Nuclear	Cs2g27410.1	2	2	14-61,68-112	5.4e-12，1.4e-13	3	954	651	651	216	24.95	5.76	-0.936	chr2:27139481..27140434
CsMYB19	Nuclear	Cs2g27430.1	2	2	14-61,68-112	1e-11，1.7e-13	3	1020	717	717	238	27.41	5.75	-0.818	chr2:27156124..27157143
CsMYB2	Nuclear	Cs1g06220.1	2	2	14-61,67-111	7e-17,5.1e-15	3	1783	1304	1047	348	38.81	8.35	-0.656	chr1:6188378..6190160
CsMYB20	Nuclear	Cs2g27940.2	2	2	15-62,68-111	5.8e-15，7.4e-15	3	2660	953	585	194	22.38	5.85	-0.864	chr2:27648446..27651105
CsMYB21	Nuclear	Cs2g28070.1	2	2	21-62,68-113	2e-11，1.5e-17	3	1331	654	654	217	24.8	7.64	-0.883	chr2:27777892..27779222
CsMYB22	Nuclear	Cs2g30230.1	1	2	23-70,76-119	1.2e-12，3.7e-14	2	1725	1012	951	316	35.31	5.74	-0.705	chr2:29634352..29636076
CsMYB23	Nuclear	Cs3g09830.1	1	2	15-62,68-112	1.9e-16，4.3e-15	2	1107	960	960	319	36.14	5.82	-0.656	chr3:13964443..13965549
CsMYB24	Nuclear	Cs3g18250.1	2	2	14-61,67-112	1.5e-16，1.9e-14	3	1533	1329	1047	348	38.89	5.91	-0.595	chr3:21792942..21794474
CsMYB25	Nuclear	Cs3g22220.1	2	2	14-61,67-111	4.2e-15，4.1e-16	3	2171	1904	867	288	33.22	9.19	-1.006	chr3:24875869..24878039
CsMYB26	Nuclear	Cs4g03000.1	2	2	14-62,69-111	1.3e-14,1.8e-09	3	1388	1131	1104	367	41.15	6.02	-0.744	chr4:1514479..1515866
CsMYB27	Nuclear	Cs4g06090.1	2	2	41-88,94-137	4.7e-13,5.4e-14	3	3267	1289	825	274	31.17	9.11	-0.843	chr4:3715447..3718713
CsMYB28	Nuclear	Cs4g06130.1	2	2	15-62,68-113	3.3e-18,2e-13	3	1353	1197	609	202	23.12	8.96	-0.818	chr4:3731762..3733114
CsMYB29	Nuclear	Cs4g07780.1	2	2	14-61,67-110	3e-16，2.8e-12	3	2152	1951	972	323	35.88	7.12	-0.694	chr4:4964243..4966394
CsMYB3	Nuclear	Cs1g17590.1	2	2	15-62,68-113	6.5e-17,2.3e-13	3	1320	1111	669	222	25.1	8.84	-0.775	chr1:20746812..20748131
CsMYB30	Nuclear	Cs4g12760.1	2	2	16-63,69-114	7.7e-13，3.8e-14	3	2508	1398	1170	389	43.52	5.03	-0.788	chr4:9849958..9852465
CsMYB31	Nuclear	Cs4g13170.1	2	2	14-62,69-111	3.1e-14，3.2e-10	3	1379	1080	783	260	28.67	5.07	-0.545	chr4:10345069..10346447
CsMYB32	Nuclear	Cs4g18910.1	2	2	14-62,69-111	6.7e-14，1.1e-10	3	2423	1618	978	325	35.64	6.55	-0.64	chr4:18428095..18430517
CsMYB33	Nuclear	Cs5g03130.1	2	2	14-61,67-111	7.8e-15，5.3e-15	3	1709	1046	972	323	36.67	5.61	-0.724	chr5:1562262..1563970
CsMYB34	Nuclear	Cs5g04590.1	2	2	14-61,69-110	3.7e-14，1.1e-11	3	1958	1530	1158	385	43.08	5.48	-0.606	chr5:2688321..2690278
CsMYB35	Nuclear	Cs5g05980.1	2	2	14-61,67-110	3e-14，3.5e-12	3	1412	1191	1191	396	44.34	5.62	-0.644	chr5:3713000..3714411
CsMYB36	Nuclear	Cs5g08560.1	2	2	25-72,78-123	2.2e-16，9.9e-14	3	1181	974	618	205	23.61	8.75	-1.054	chr5:5650390..5651570
CsMYB37	Nuclear	Cs5g09410.1	1	2	14-61,70-111	2.1e-13，1.7e-14	2	1969	1273	804	267	30.15	5.14	-0.742	chr5:6400132..6402100
CsMYB38	Nuclear	Cs5g10670.1	2	2	14-61,67-112	4.8e-15，7.3e-13	3	2333	2013	1032	343	38.16	6.31	-0.751	chr5:7501816..7504148
CsMYB39	Nuclear	Cs5g10880.1	2	2	14-61,67-111	9.2e-16，2e-13	3	1873	1035	1035	344	38.73	8.65	-0.867	chr5:7697610..7699482
CsMYB4	Nuclear	Cs1g18060.1	2	2	14-61,67-109	1.2e-16,7.3e-13	3	1799	1494	1137	378	42.01	6.18	-0.437	chr1:21117312..21119110
CsMYB40	Nuclear	Cs5g25240.1	1	2	15-62,68-113	4.4e-17，1.7e-15	3	1307	1089	1089	362	40.35	5.85	-0.556	chr5:28037377..28038683
CsMYB41	Nuclear	Cs5g29830.1	2	2	14-61,67-112	9.2e-16，5.8e-14	3	2011	1078	804	267	30	5.56	-0.628	chr5:31821076..31823086
CsMYB42	Nuclear	Cs5g33870.1	2	2	14-61,67-112	2.3e-11，3.2e-15	3	1632	1425	1425	474	52.86	4.72	-0.631	chr5:34797836..34799467
CsMYB43	Nuclear	Cs5g33880.2	2	2	103-150,156-201	4.5e-13，2.5e-15	3	2714	1908	1524	507	57.04	5.27	-0.549	chr5:34816447..34819160
CsMYB44	Nuclear	Cs5g34990.1	2	2	21-68,74-118	7.3e-17，5.8e-14	3	1152	981	789	262	30.74	9.04	-0.874	chr5:35720496..35721647
CsMYB45	Nuclear	Cs6g01750.1	2	2	14-61,67-109	6.1e-16，5.9e-10	3	1788	1621	1293	430	47.71	6.03	-0.619	chr6:1150430..1152217
CsMYB46	Nuclear	Cs6g07390.1	1	2	59-104,111-155	6e-13，2.4e-15	2	3290	1817	1110	369	40.23	5.53	-0.512	chr6:9222460..9225749
CsMYB47	Nuclear	Cs6g08770.1	0	2	460-501,588-635	4.6e-06，8.9e-06	1	3335	2573	1941	646	73.61	8.55	-0.934	chr6:10703418..10706752
CsMYB48	Nuclear	Cs6g17340.1	2	2	14-61,71-111	5.4e-13，8.7e-14	3	2456	1300	936	310	35.54	5.1	-0.712	chr6:17840358..17842813
CsMYB49	Nuclear	Cs6g19660.1	2	2	17-64,70-114	9.6e-17，6.6e-14	3	1330	986	792	263	30.18	8.9	-0.916	chr6:19396129..19397458
CsMYB5	Nuclear	Cs1g19400.1	2	2	14-61,67-111	4.1e-15,4.4e-16	3	1542	1290	948	315	35.06	8.97	-0.835	chr1:22708344..22709885
CsMYB50	Nuclear	Cs6g20390.1	2	2	14-61,71-110	8.2e-16，5.1e-11	3	1404	1120	1005	334	36.87	8.05	-0.532	chr6:19902280..19903683
CsMYB51	Nuclear	Cs6g21210.1	2	2	14-61,67-112	6.1e-15，2.2e-12	3	1657	1473	1056	351	38.98	5.51	-0.668	chr6:20426664..20428320
CsMYB52	Nuclear	Cs6g21530.1	2	2	14-61,67-112	2.4e-15，2.7e-14	3	2366	1785	1167	388	42.57	6.19	-0.736	chr6:20645244..20647609
CsMYB53	Nuclear	Cs7g03520.1	2	2	14-61,67-112	1.6e-13，2.1e-14	3	1546	1104	1104	367	40.48	7.68	-0.509	chr7:1558030..1559575
CsMYB54	Nuclear	Cs7g08650.1	2	2	9-56,63-107	1.8e-13，2.7e-16	3	1626	966	654	217	25.4	8.24	-0.913	chr7:5434610..5436235
CsMYB55	Nuclear	Cs7g13420.1	1	2	11-55,123-167	4e-08，6.8e-11	2	3763	894	894	297	31.65	7.2	-0.697	chr7:9335382..9339144
CsMYB56	Nuclear	Cs7g16380.1	2	2	14-61,67-112	4.4e-15，4.4e-12	4	20678	1101	969	322	35.98	8.57	-0.885	chr7:11883783..11904460
CsMYB57	Nuclear	Cs7g23080.1	1	2	24-66,117-161	3.2e-06，2e-12	2	2064	1530	711	236	26.85	6.41	-0.927	chr7:21617657..21619720
CsMYB58	Nuclear	Cs7g26290.1	1	2	6-57,135-179	1.8e-07，6.3e-10	2	1581	1420	909	302	33.05	6.7	-0.715	chr7:26863872..26865452
CsMYB59	Nuclear	Cs7g26930.1	2	2	23-70,76-119	1.1e-14，5.5e-13	3	2730	1333	975	324	37.04	5.99	-0.84	chr7:27628541..27631270
CsMYB6	Nuclear	Cs1g19970.1	2	2	3-50,58-99	5.7e-16，2.8e-12	3	1751	1028	669	222	24.94	9.66	-0.706	chr1:23109622..23111372
CsMYB60	Nuclear	Cs7g27370.1	0	2	824-865,1040-1080	8.7e-07，5.9e-09	4	9142	6272	5292	1763	192.35	6	-0.646	chr7:28173384..28182525
CsMYB61	Nuclear	Cs7g30850.1	0	2	27-72,81-123	5.6e-16，1e-14	1	1549	1549	858	285	31.39	6.13	-0.767	chr7:30775949..30777497
CsMYB62	Nuclear	Cs7g31610.1	1	2	26-70,126-170	0.00022，2.1e-10	2	1773	1569	861	286	32.21	9.02	-0.715	chr7:31439571..31441343
CsMYB63	Nuclear	Cs7g32280.1	1	2	49-94,101-145	6.5e-14，2.5e-15	2	3041	1947	1389	462	49.96	5.51	-0.588	chr7:31946540..31949580
CsMYB64	Nuclear	Cs8g02740.1	1	2	14-61,67-111	3e-14，4.5e-16	2	1950	1827	933	310	34.21	9.2	-0.629	chr8:1138805..1140754
CsMYB65	Nuclear	Cs8g05000.1	0	2	11-56,65-107	1.8e-17，3.7e-16	1	1507	1507	759	252	28.4	5.62	-0.791	chr8:2753867..2755373
CsMYB66	Nuclear	Cs8g12680.1	2	2	14-61,67-112	1.8e-14，3.6e-15	3	1902	1212	696	231	26.65	8.88	-0.854	chr8:14767313..14769214
CsMYB67	Nuclear	Cs8g14710.1	1	2	17-60,116-160	1.2e-07，3.3e-11	2	1496	933	696	231	26.17	6.61	-0.819	chr8:17797196..17798691
CsMYB68	Nuclear	Cs8g15780.1	2	2	14-62,69-111	2.9e-14，1.2e-10	3	1571	1227	1011	336	38.12	6.75	-0.785	chr8:18908292..18909862
CsMYB69	Nuclear	Cs8g17920.1	2	2	10-57,63-108	3.1e-15，4.6e-15	3	1475	1234	771	256	29.26	6.36	-0.748	chr8:20666553..20668027
CsMYB7	Nuclear	Cs1g21200.1	2	2	14-62,69-111	1.8e-14，1.7e-09	3	1612	1272	1065	354	39.69	5.84	-0.633	chr1:24129225..24130836
CsMYB70	Nuclear	Cs8g19860.1	1	2	136-180,28-72	1.4e-12,2.5e-05	2	2398	2139	924	307	34.41	9.23	-0.751	chr8:21865905..21868302
CsMYB71	Nuclear	Cs9g01750.1	2	2	30-77,83-126	1e-14,3.3e-13	3	2161	1421	1005	334	37.64	6.61	-0.655	chr9:515843..518003
CsMYB72	Nuclear	Cs9g02640.1	2	2	14-61,67-112	1e-13,1.3e-14	3	2081	1463	1014	337	37.62	5.33	-0.736	chr9:1117755..1119835
CsMYB73	Nuclear	Cs9g03070.1	1	2	34-81,92-132	2e-15,2.8e-12	2	1945	1807	1128	375	41.41	5.86	-0.722	chr9:1430766..1432710
CsMYB74	Nuclear	Cs9g10480.1	2	2	14-61,67-112	2e-15，5.4e-14	3	1584	1163	804	267	29.91	6.45	-0.878	chr9:7748583..7750166
CsMYB75	Nuclear	Cs9g14240.1	1	2	14-61,72-111	1.3e-13，1.1e-13	2	1138	1018	786	261	29.64	6.06	-0.821	chr9:13652338..13653475
CsMYB76	Nuclear	Cs9g17180.1	2	2	19-66,72-117	2.5e-14，2.4e-12	3	3085	1819	942	313	35.17	6.46	-0.9	chr9:16546799..16549883
CsMYB77	Nuclear	Cs9g17200.1	2	2	192-239,245-283	4.4e-14，1.1e-09	5	2604	1440	1440	479	52.94	8.73	-0.384	chr9:16556553..16559156
CsMYB78	Nuclear	orange1.1t00339.1	2	2	14-61,67-112	7e-14，1.8e-13	3	2333	1765	939	312	34.48	6.66	-0.607	chrUn:5041839..5044171
CsMYB79	Nuclear	orange1.1t00520.1	1	2	14-61,67-112	1.4e-13，1.6e-14	2	1283	1154	843	280	31.53	8.66	-0.604	chrUn:6273933..6275215
CsMYB8	Nuclear	Cs2g06950.1	2	2	14-61,67-111	1.2e-16，1.5e-13	3	1625	1359	1083	360	41.07	6.07	-0.733	chr2:4074050..4075674
CsMYB80	Nuclear	orange1.1t00897.1	2	2	14-62,69-111	1.2e-12，1.2e-10	3	1356	957	957	318	35.33	6.01	-0.625	chrUn:13168855..13170210
CsMYB81	Mitochondrial	orange1.1t00911.1	2	2	14-61，67-90	4.6e-16，6.5e-05	3	1759	1560	348	115	13.55	10.14	-0.57	chrUn:13627786..13629544
CsMYB82	Nuclear	orange1.1t01728.1	2	2	26-73,79-122	1.4e-16，2.2e-12	3	1430	1215	870	289	32.98	5.99	-0.86	chrUn:27775118..27776547
CsMYB83	Nuclear	orange1.1t01787.1	2	2	14-61,67-110	9.2e-15，1.3e-11	3	2320	2123	1341	446	49.44	7.62	-0.643	chrUn:28188400..28190719
CsMYB84	Nuclear	orange1.1t03243.1	2	2	13-60,66-109	8.9e-15，5.2e-16	3	1242	1035	1035	344	38.84	6.82	-0.576	chrUn:49984970..49986211
CsMYB85	Nuclear	orange1.1t04785.1	2	2	13-60,66-111	6.6e-15，6.2e-14	3	1003	645	645	214	24.18	8.82	-0.849	chrUn:76277875..76278877
CsMYB86	Nuclear	Cs4g19840.1	5	3	37-83,89-135,141-183	2.7e-16，2.4e-18，6e-13	11	6600	3671	3141	1046	114.3	5.18	-0.624	chr4:19208996..19215595
CsMYB87	Nuclear	orange1.1t00035.2	5	4	205-298,306-350,361-422,463-505	0.013，3.9e-06，8.9e-16，2.9e-11	9	8540	3800	2889	962	109.04	8.37	-0.912	chrUn:630987..639526
CsMYB88	Nuclear	Cs1g15730.1	0	1	112-156	3.2e-10	3	3671	1595	1074	357	38.95	6.87	-0.644	chr1:18877060..18880730
CsMYB89	Nuclear	Cs1g17670.2	1	1	547-595	1.5e-06	8	5452	2664	1989	662	72.6	6.77	-0.672	chr1:20819267..20824718
CsMYB9	Nuclear	Cs2g07030.1	2	2	14-61,67-110	3.2e-12，2.6e-17	3	1804	879	879	292	33.36	5.5	-0.766	chr2:4150126..4151929
CsMYB90	Nuclear	Cs1g17940.1	1	1	5-56	1.4e-11	6	3657	1421	837	278	30.68	9.73	-0.608	chr1:21046141..21049797
CsMYB91	Mitochondrial	Cs1g21560.1	1	1	5-55	9.6e-10	5	4916	1787	969	322	34.95	9.81	-0.533	chr1:24397312..24402227
CsMYB92	Nuclear	Cs1g23040.1	2	1	217-268	8.1e-11	5	2390	1247	1110	369	40.88	8.7	-0.609	chr1:25676796..25679185
CsMYB93	Nuclear	Cs2g01480.1	2	1	36-87	8.4e-19	6	3162	2025	912	303	33.33	6.21	-0.448	chr2:441913..445074
CsMYB94	Nuclear	Cs2g01490.1	2	1	51-102	1.3e-17	5	5255	2078	984	327	35.66	6.16	-0.791	chr2:448750..454004
CsMYB95	Cytoplasmic	Cs2g01900.1	1	1	76-117	2.9e-09	4	950	558	549	182	20.72	6.18	-0.082	chr2:669510..670459
CsMYB96	Nuclear	Cs2g02930.1	2	1	77-128	8.9e-12	6	2080	840	840	279	31.68	10.09	-0.878	chr2:1230140..1232219
CsMYB97	Nuclear	Cs2g04750.1	2	1	93-144	1.1e-12	6	2636	1287	1287	428	49	8.85	-0.796	chr2:2443679..2446314
CsMYB98	Nuclear	Cs2g06590.1	1	1	8-57	2.2e-05	5	4670	2160	1419	472	52.48	9.75	-0.727	chr2:3785656..3790325
CsMYB99	Nuclear	Cs2g13210.1	2	1	191-239	1e-10	6	2401	1170	1170	389	43.58	6.44	-0.604	chr2:9892989..9895389
