# Supplementary material for: Genome-Wide Classification and Evolutionary and Expression Analyses of Citrus MYB Transcription Factor Families in Sweet Orange
Source: PLoS One. 2014 Nov 6;9(11):e112375. doi: 10.1371/journal.pone.0112375 (PMC4223058; doi:10.1371/journal.pone.0112375)
Supplement: Table S2 — MYB-domain based characterization and comparison of CsMYBs in terms of GRAVY, molecular weight and cellular localization. (XLS) [file pone.0112375.s006.xls]

## Sheet: Sheet1
Table S2 MYB-domain based characterization and comparison of CsMYB in terms of GRAVY, molecular weight and cellular localization
MYB groups	No of genes	%	GRAVY			PI			Mw(KDa)			Aliphatic index			Localization
			Min	Max	Avg	Min	Max	Avg	Min	Max	Avg	Min	Max	Avg
R1-MYB	90	50.85	-1.33	-0.082	-0.68	4.18	10.09	7.23	10.66	172.28	47.26	52.76	92.69	70.03	Nuclear
R2R3-MYB	85	48.02	-1.112	-0.384	-0.73	4.72	10.14	6.81	13.55	192.35	37.42	54.98	84.32	67.63	Nuclear
3R-MYB	1	0.56	-0.624	-0.624	-0.624	5.18	5.18	5.18	114.3	114.3	114.3	64.93	64.93	64.93	Nuclear
4R-MYB	1	0.56	-0.912	-0.912	-0.912	8.37	8.37	8.37	109.04	109.04	109.04	64.79	64.79	64.79	Nuclear
GRAVY indicated Grand average of hydropathicity
