# Supplementary material for: Genome-Wide Classification and Evolutionary and Expression Analyses of Citrus MYB Transcription Factor Families in Sweet Orange
Source: PLoS One. 2014 Nov 6;9(11):e112375. doi: 10.1371/journal.pone.0112375 (PMC4223058; doi:10.1371/journal.pone.0112375)
Supplement: Table S3 — Analysis and distribution of conserved motifs in 1R-MYB genes. (XLS) [file pone.0112375.s007.xls]

## Sheet: Sheet1
Table S3. Analysis and distribution of conserved motifs in 1R-MYB genes
Motif	E-value	Sites	Width	Motif sequence
1	4.3e-641	43	25	A[TV]PKK[IV]L[EQ]LM[NG]V[KPE]GLT[IRL][EY][HN]V[KA]SHLQ
2	3.5e-690	65	29	xxTx[KR]KPR[LV]RWT[PE][ED][LE]HR[RK]F[VL]E[AG][VL][EN][QK]LGG[DG]
3	2.8e-242	13	41	QITEAL[RQK][LMV]QM[ED]VQ[RK]RLHEQLE[VI]QR[HN]LQLRIE[AE]QG[KR]YLQ[MS][IM][LF]
4	9.4e-197	14	41	[RW][GK][IK][IS][ERK][NE][FH][VI][GT][TS][RK]T[PAV][TIV]Q[IV][AR]SHAQK[YF]F[LS][RK][VQ][AQS][NKS][EN][SG][KNRT]RK[RH][RV][SP][SP][LP][FR][DP]
5	2.2e-148	11	36	S[AS]D[DG][DR][ET][SK][VL]VMK[GA][ILV]THGAC[DF]YL[LI]KP[VI]R[IM][ED][EAD]LKN[IV]WQH
6	2.9e-86	13	28	KQKW[TG][AT]EEE[EL][AL]L[AKLR][AC][GA]VE[KR][HY]GTG[NK]W[KR]S[IV][AL]
7	1.6e-60	5	34	D[QK]FP[AIS]G[LM]RVL[AV]VDDD[PIQ]TCL[KRL][ILV]LE[KNQT][FML]L[RG][RAET]C[QL]Y[EHN]VT
8	3.6e-57	11	15	R[TS][NP][IVS]DLKDKWRN[IML][MS]V
9	8.2e-49	30	9	KYRL[YAH][LK][KR]R[PL]
10	2e-60	5	29	[FY]D[LIV]V[IL]S[DE]V[HY]MPDMDGFKLLE[HLQ][VI]GLEMDLP
11	1.9e-45	8	21	[RE][KPR]C[SI][HK]C[GNS][NHR][NR]G[HE]N[SL][RL][TV]C[SP][AQS][RS]G[CG]
12	2.2e-40	3	60	P[IL][SA]VHENCL[SG][CF][GP]VKFD[DE][VK]GNF[YH]CP[YF]C[WA]Y[KT][RL][ES][LI][TS][RE][TY][KL]E[LA][WK]K[KR]A[MS][EV][TA][KR]K[QE]LA[CA]F[IM][DQ][SM][KG]S[FV][SC][GH]
13	3.4e-36	4	60	[LM]I[FLM]EAI[ST][TAN]LK[ED][PA][NG]GS[DN][IKRV][SAT][AST]I[AL][SAN][YF]IE[EDQ][RKQ][YLQ][EW][AV]P[PA][ND][FL][RK][RK]LL[SA][SAT][KR]L[KR][RFY]L[VAS][AGS][QNT][GE][KT]L[EIV]K[VAI][KQR][NHR][CK][YF][KR][IV]
14	7.6e-36	4	55	[VL][HVY][VNT][VIL]P[SMT][HY][SC][DGRS]WF[SR][WFP][DT][DKST][IV][HS][EPR][LCT]E[REV][QKT][AFV][LV][PK][EAH]FF[DNS][GS][KRS]S[PIQ][DS][RHK][TN]P[DEKR][IKV]Y[MKR][EY][YCI]R[DN][FHSW][IM][VIM][KAN][KH][YF][RHM][EDS][NE]P
15	1.4e-34	5	33	W[TS][APW][EKG][EQ][ND][KI][LA][FL][EL][NKLR]AL[AK][VAIL][YFV][DP][KE][DEQ][TDV]P[DHL]RW[EHQY][NKV][IVL]A[ARK][AM]V[GP]G
