# Supplementary material for: Genome-Wide Classification and Evolutionary and Expression Analyses of Citrus MYB Transcription Factor Families in Sweet Orange
Source: PLoS One. 2014 Nov 6;9(11):e112375. doi: 10.1371/journal.pone.0112375 (PMC4223058; doi:10.1371/journal.pone.0112375)
Supplement: Table S4 — Analysis and distribution of conserved motifs in 2R-MYB genes. (XLS) [file pone.0112375.s008.xls]

## Sheet: Sheet1
Table S4. Analysis and distribution of conserved motifs in 2R-MYB genes
Motif	E-value	Sites	Width	Motif sequence
1	3.2e-1997	72	34	WR[AS][LV]PKKAGL[LQ]RCGKSCRLRW[ITL]NYLRPD[IL]KRGNF
2	6.4e-2464	77	44	[TS][PE][EQ]E[ED][ED][LTI]IIxLH[AS]LLGN[RK]W[SA][AL]IA[AS][RHQ]LPGRTDNEIKNYWN[TS]H[LI]KK
3	5.0e-996	86	21	K[KR]GPW[TS]PEEDxKLIxY[IV]xKHG
4	2.4e-285	47	11	MGRAPCC[DE]KxG
5	3e-202	29	18	[KR]L[LI][KQ][MR]GIDPVTH[KR]P[LR][SN]DL
6	2.1e-153	6	50	KGDWR[SN]ISRNFV[VI][ST]RTPTQVASHAQKYF[IL]R[QL][NL]S[GMV][GN]KD[KR][RK]RSSIHDIT[TS]V[ND]
7	4.4e-85	6	59	E[DN]K[LM]FENAL[VA]x[YF]PE[ED][ST]PDRW[QE]K[IV]A[AS][MQ][VI]PGK[ST]V[VE][DE]V[IK][KQ][HQ]Y[EK]EL[VE]EDV[NS]xIE[AS]G[LR][VI][PE]LP[GS]Y
8	4.7e-46	5	29	[AP][RK][NK]W[SG][MLTV]I[AS][RKQS][GHS][IL][PA]GR[SI]GK[SQ]CR[LE]RW[CH]N[QH]L[DSN]P
9	1.5e-45	5	36	[QH]A[KR][QH]L[KN][CI][DE][VAS]NS[KET][QT]F[KFQR][DE][ATI][MVI]R[CYF][LFVY]W[MV]PRL[IL][EQ][RK][IM][QDE][AQT][NQS][SK][ASD]S
10	8.7e-31	2	60	NYDHPSENLDELHNFWEQPFTVDTLCMTMAEGYGQEAT[HY]TDPGFVVS[ST]PLW[EG]YQQDYQFP
11	2.1e-30	5	22	[LT][SR][HQ]M[AV][QK][WC][EA][SN]AR[LV]EAEA[RP]L[VS][RI][EQ]S
12	4.4e-27	2	60	DHHAVGSAVNSLFEDISARDFWTQPFVSDSEIDYYSL[AS]GDSCYEDTVDIF[DG]PVMQELQAF
13	9.5e-16	2	60	NQQQVPSV[IT][EK]SLQETQTAAIF[EG]FDEANKQNQNPPEIL[IL]ADP[IL]PI[IV]PNNS[PR][EK]PPKVLTGCT
14	1.2e-13	2	49	APA[AG]TATPIATT[AG]AT[AS]GSFTTAPIDEPASRF[FI]N[DN]ID[GV]GT[EG]QMVMQPL[DN]C
15	6.4e-10	2	60	PLVQ[AV][PT][MR][LP]D[AL]G[IT]CK[FL]LE[DG]V[CY][GS]E[PR][IM][IV]P[HS][QW]CGYGCC[AG][IS][PQ][HT]G[GH][HN][CL][HQ]SSLLGPEF[FV]D[FY][ES][EG]PPAF
