# Supplementary material for: Genome-Wide Classification and Evolutionary and Expression Analyses of Citrus MYB Transcription Factor Families in Sweet Orange
Source: PLoS One. 2014 Nov 6;9(11):e112375. doi: 10.1371/journal.pone.0112375 (PMC4223058; doi:10.1371/journal.pone.0112375)
Supplement: Table S5 — Estimated divergence period of CsMYB pairs in sweet orange. (XLS) [file pone.0112375.s009.xls]

## Sheet: Sheet1
Table S5. Estimated divergence period of CsMYB pairs in sweet orange.
Gene pairs	Number of synonmous sites	Number of non-synonmous sites	Ks	Ka	Ka/Ks	Million years ago (MYA)
CsMYB18 Vs CsMYB19	172.3	475.7	0.0316	0.0127	0.4015	2.43
CsMYB9 Vs CsMYB10	221.1	654.9	0.0455	0.0392	0.8617	3.5
CsMYB14 Vs CsMYB30	173	610	57.1053	0.4917	0.0086	4392.72
CsMYB41 Vs CsMYB74	180.4	608.6	1.87	0.4937	0.264	143.85
CsMYB42 Vs CsMYB43	289.1	958.9	0.8836	0.2813	0.3184	67.97
CsMYB38 Vs CsMYB51	222.9	770.1	2.3016	0.2872	0.1248	177.05
CsMYB77 Vs CsMYB78	224.2	675.8	2.559	0.4343	0.1697	196.85
CsMYB8 Vs CsMYB16	232.9	781.1	2.3091	0.2634	0.1141	177.62
CsMYB52 Vs CsMYB53	237.7	845.3	2.2679	0.3211	0.1416	174.45
CsMYB37 Vs CsMYB75	164.4	603.6	2.3959	0.3374	0.1408	184.3
CsMYB1 Vs CsMYB24	231.2	737.8	1.7026	0.2532	0.1487	130.97
CsMYB23 Vs CsMYB40	202.6	748.4	2.9907	0.3825	0.1279	230.05
CsMYB3 Vs CsMYB28	135.3	470.7	1.2936	0.302	0.2334	99.51
CsMYB27 Vs CsMYB79	130.3	607.7	71.125	0.5361	0.0075	5471.15
CsMYB21 Vs CsMYB54	119.1	477.9	2.8191	0.4312	0.1529	216.85
CsMYB5 Vs CsMYB25	183	681	9.083	0.4739	0.0522	698.69
CsMYB34 Vs CsMYB50	223.4	769.6	3.5948	0.4071	0.1132	276.52
CsMYB68 Vs CsMYB80	189.1	758.9	2.0878	0.4104	0.1966	160.6
CsMYB7 Vs CsMYB26	190.2	838.8	67.8366	0.5662	0.0083	5218.2
CsMYB31 Vs CsMYB32	141.7	638.3	7.4389	0.4734	0.0636	572.22
CsMYB22 Vs CsMYB76	177.8	746.2	63.6034	0.9409	0.0148	4892.57
CsMYB4 Vs CsMYB33	205.6	763.4	3.8354	0.6857	0.1788	295.03
CsMYB11 Vs CsMYB84	214.6	769.4	2.6419	0.434	0.1643	203.22
CsMYB17 Vs CsMYB35	142.5	649.5	69.8655	0.5212	0.0075	5374.27
CsMYB45 Vs CsMYB83	313.5	943.5	2.7906	0.376	0.1348	214.66
CsMYB44 Vs CsMYB49	147.8	563.2	2.2429	0.3925	0.175	172.53
CsMYB69 Vs CsMYB81	78.9	254.1	6.9312	0.2321	0.0335	533.17
CsMYB12 Vs CsMYB59	213.2	716.8	2.222	0.529	0.2381	170.92
CsMYB6 Vs CsMYB71	148.7	487.3	0.1829	0.1063	0.581	14.07
CsMYB46 Vs CsMYB63	280.9	793.1	2.606	0.3376	0.1295	200.46
CsMYB61 Vs CsMYB65	152.9	597.1	4.4184	0.6178	0.1398	339.88
CsMYB62 Vs CsMYB70	206.1	642.9	1.7657	0.305	0.1727	135.82
CsMYB55 Vs CsMYB58	189.5	644.5	4.4942	0.3643	0.0811	345.71
CsMYB57 Vs CsMYB67	144.8	530.2	2.3834	0.3722	0.1562	183.34
CsMYB132 Vs CsMYB170	111.8	431.2	2.8526	0.5167	0.1811	219.43
CsMYB94 Vs CsMYB156	189.5	626.5	3.2447	0.7075	0.218	249.59
CsMYB108 Vs CsMYB128	307.9	892.1	1.6393	0.394	0.2404	126.1
CsMYB126 Vs CsMYB140	227.5	804.5	5.4055	0.4687	0.0867	415.81
CsMYB93 Vs CsMYB175	219.7	683.3	11.9341	0.6696	0.0561	918.01
CsMYB106 Vs CsMYB125	137.8	549.2	0.1259	0.0578	0.4589	9.68
CsMYB97 Vs CsMYB100	132.6	446.4	1.6616	0.3554	0.2139	127.82
CsMYB133 Vs CsMYB149	213.5	818.5	4.9776	0.5899	0.1185	382.89
CsMYB92 Vs CsMYB129	229.2	823.8	2.2233	0.5385	0.2422	171.02
CsMYB120 Vs CsMYB144	274.9	880.1	8.1832	0.8591	0.105	629.48
CsMYB136 Vs CsMYB154	207.6	749.4	57.0851	0.7898	0.0138	4391.16
CsMYB161 Vs CsMYB162	452	1387	0.5381	0.2479	0.4607	41.39
CsMYB157 Vs CsMYB158	262.5	934.5	0.2848	0.1571	0.5517	21.91
CsMYB117 Vs CsMYB148	439.2	1447.8	0.26	0.1022	0.3931	20
CsMYB112 Vs CsMYB171	429.8	1379.2	14.7224	1.3308	0.0904	1132.49
CsMYB163 Vs CsMYB165	234.6	743.4	1.8108	0.302	0.1668	139.29
CsMYB124 Vs CsMYB135	304.6	1003.4	2.1888	0.6231	0.2847	168.37
CsMYB88 Vs CsMYB123	254	739	10.2181	0.383	0.0375	786.01
CsMYB122 Vs CsMYB142	214.4	610.6	3.0202	0.3377	0.1118	232.32
CsMYB118 Vs CsMYB121	195	621	2.5913	0.4689	0.181	199.33
CsMYB159 Vs CsMYB160	100	431	1.3506	0.3744	0.2772	103.89
CsMYB111 Vs CsMYB47	353.8	1323.2	11.8112	1.2479	0.1057	908.55
CsMYB116 Vs CsMYB172	299.9	1002.1	5.6644	0.7332	0.1294	435.72
CsMYB110 Vs CsMYB114	222.9	719.1	6.3711	0.7692	0.1207	490.08
CsMYB98 Vs CsMYB134	328.1	1060.9	49.4371	1.7332	0.0351	3802.85
CsMYB89 Vs CsMYB146	222.7	743.3	52.3301	1.2171	0.0233	4025.39
CsMYB127 Vs CsMYB137	80.5	477.5	0.1684	15.162	90.0561	12.95
CsMYB173 Vs CsMYB174	508.8	1396.2	0.0018	0.0022	1.1664	0.14
CsMYB101 Vs CsMYB115	67.6	208.4	16.9838	0.2218	0.0131	1306.45
CsMYB95 Vs CsMYB104	110.5	435.5	2.0122	0.2227	0.1107	154.78
CsMYB138 Vs CsMYB169	75.1	251.9	29.9915	0.4149	0.0138	2307.04
CsMYB90 Vs CsMYB119	211	605	1.7044	0.2914	0.171	131.11
CsMYB91 Vs CsMYB151	224.8	651.2	2.3129	0.2838	0.1227	177.92
