# Supplementary material for: Genome-Wide Classification and Evolutionary and Expression Analyses of Citrus MYB Transcription Factor Families in Sweet Orange
Source: PLoS One. 2014 Nov 6;9(11):e112375. doi: 10.1371/journal.pone.0112375 (PMC4223058; doi:10.1371/journal.pone.0112375)
Supplement: Table S6 — List of CsMYB -SSR markers along with their motifs and location in the gene. (XLS) [file pone.0112375.s010.xls]

## Sheet: Sheet1
Table S6. List of CsMYB-SSR markers along with their motifs and location in gene.
Sequence	Motif	No.of Repeats	Location	SSR start	SSR end
CsMYB110-4	act	5	3'UTR	30	44
CsMYB64-1	at	7	3'UTR	46	59
CsMYB165-1	at	7	3'UTR	54	67
CsMYB14-1	at	8	3'UTR	52	67
CsMYB47-3	at	10	3'UTR	221	240
CsMYB170-3	atat	7	3'UTR	126	153
CsMYB32-2	ct	8	3'UTR	383	398
CsMYB103-3	ct	14	3'UTR	389	416
CsMYB52-4	ctt	5	3'UTR	317	331
CsMYB163-1	ta	6	3'UTR	264	275
CsMYB170-2	ta	15	3'UTR	127	156
CsMYB7-1	taa	8	3'UTR	1	24
CsMYB138-5	tattta	3	3'UTR	5	22
CsMYB138-4	tctct	3	3'UTR	35	49
CsMYB38-7	ttatg	4	3'UTR	225	244
CsMYB64-6	tttac	4	3'UTR	60	79
CsMYB83-8	tttta	3	3'UTR	346	360
CsMYB67-1	aaaaag	5	5'UTR	42	71
CsMYB29-2	aaaaga	3	5'UTR	158	175
CsMYB62-2	aaaat	3	5'UTR	191	205
CsMYB29-1	aaag	5	5'UTR	176	195
CsMYB5-6	aacaac	3	5'UTR	117	134
CsMYB78-4	ac	6	5'UTR	211	222
CsMYB5-3	aca	6	5'UTR	118	135
CsMYB168-1	ag	6	5'UTR	507	518
CsMYB116-2	ag	10	5'UTR	24	43
CsMYB144-1	ag	11	5'UTR	35	56
CsMYB51-2	aga	6	5'UTR	93	110
CsMYB4-7	agacag	3	5'UTR	303	320
CsMYB94-4	agc	7	5'UTR	666	686
CsMYB116-1	at	10	5'UTR	4	23
CsMYB138-1	ata	7	5'UTR	17	37
CsMYB82-3	atta	4	5'UTR	47	62
CsMYB124-5	attctc	3	5'UTR	10	27
CsMYB58-4	attgaa	3	5'UTR	196	213
CsMYB64-3	cag	6	5'UTR	522	539
CsMYB10-1	ct	7	5'UTR	11	24
CsMYB147-1	ct	7	5'UTR	78	91
CsMYB112-4	ct	8	5'UTR	328	343
CsMYB129-5	ct	8	5'UTR	277	292
CsMYB71-1	ct	11	5'UTR	1	22
CsMYB107-1	ct	11	5'UTR	91	112
CsMYB64-1	ct	13	5'UTR	402	427
CsMYB144-4	ct	14	5'UTR	194	221
CsMYB94-1	ct	19	5'UTR	424	461
CsMYB102-1	ctcaa	3	5'UTR	136	150
CsMYB76-5	cttc	4	5'UTR	442	457
CsMYB112-1	gt	12	5'UTR	12	35
CsMYB41-1	ta	7	5'UTR	10	23
CsMYB151-1	ta	9	5'UTR	114	131
CsMYB94-2	tat	7	5'UTR	172	192
CsMYB5-1	tc	6	5'UTR	45	56
CsMYB89-1	tc	6	5'UTR	266	277
CsMYB120-1	tc	8	5'UTR	18	33
CsMYB94-6	ttaat	3	5'UTR	231	245
CsMYB110-8	tttc	4	5'UTR	240	255
CsMYB70-4	tttct	3	5'UTR	259	273
CsMYB120-10	aac	6	exon	772	789
CsMYB122-1	aac	11	exon	154	186
CsMYB74-5	aat	5	exon	532	546
CsMYB36-1	aat	9	exon	19	45
CsMYB39-6	aat	9	exon	901	927
CsMYB154-6	acgggc	3	exon	1067	1084
CsMYB64-17	agc	7	exon	847	867
CsMYB120-9	ata	5	exon	659	673
CsMYB27-4	atc	6	exon	437	454
CsMYB144-4	atgata	3	exon	260	277
CsMYB64-9	caa	6	exon	473	490
CsMYB5-6	caa	8	exon	420	443
CsMYB136-5	caacgg	4	exon	132	155
CsMYB73-2	cag	8	exon	32	55
CsMYB44-5	cagcac	3	exon	442	459
CsMYB106-9	cagctt	3	exon	329	346
CsMYB125-5	cagctt	3	exon	275	292
CsMYB59-2	cat	5	exon	464	478
CsMYB80-5	catcac	3	exon	452	469
CsMYB58-6	catcct	3	exon	835	852
CsMYB122-3	ccg	5	exon	438	452
CsMYB153-5	cga	5	exon	2130	2144
CsMYB169-14	ctaaac	3	exon	1262	1279
CsMYB144-5	gataaa	3	exon	610	627
CsMYB146-5	gga	5	exon	772	786
CsMYB118-3	gga	6	exon	76	93
CsMYB79-5	ggctgc	3	exon	456	473
CsMYB63-8	gta	5	exon	125	139
CsMYB56-4	taa	5	exon	792	806
CsMYB74-4	taa	5	exon	390	404
CsMYB76-3	taa	18	exon	645	698
CsMYB40-9	taatgg	3	exon	681	698
CsMYB138-8	tattta	3	exon	338	355
CsMYB38-5	tca	6	exon	894	911
CsMYB110-14	tca	8	exon	537	560
CsMYB122-6	tcctgt	3	exon	717	734
CsMYB138-7	tctct	3	exon	368	382
CsMYB63-7	tgg	7	exon	102	122
CsMYB95-1	ttgc	4	exon	530	545
CsMYB145-15	aaag	4	intron	1288	1303
CsMYB6-3	aaata	3	intron	65	79
CsMYB111-37	aactg	3	intron	58	72
CsMYB36-1	aagc	4	intron	152	167
CsMYB71-4	aat	5	intron	78	92
CsMYB172-23	aat	5	intron	5822	5836
CsMYB96-10	aat	6	intron	914	931
CsMYB172-26	aat	6	intron	6360	6377
CsMYB82-2	aata	5	intron	154	173
CsMYB3-1	ac	6	intron	11	22
CsMYB17-5	ac	7	intron	142	155
CsMYB97-2	ac	8	intron	115	130
CsMYB173-4	ac	11	intron	436	457
CsMYB110-3	ag	6	intron	597	608
CsMYB141-2	at	6	intron	1122	1133
CsMYB149-1	at	6	intron	172	183
CsMYB15-3	at	7	intron	147	160
CsMYB174-2	at	8	intron	481	496
CsMYB175-2	at	8	intron	571	586
CsMYB142-3	at	9	intron	116	133
CsMYB142-5	at	9	intron	190	207
CsMYB69-2	atc	5	intron	110	124
CsMYB27-9	atc	6	intron	560	577
CsMYB55-6	atgttt	3	intron	2049	2066
CsMYB27-13	att	6	intron	1705	1722
CsMYB128-26	att	6	intron	62	79
CsMYB155-2	att	6	intron	44	61
CsMYB21-1	att	7	intron	21	41
CsMYB172-34	atta	4	intron	5736	5751
CsMYB149-3	attta	3	intron	91	105
CsMYB156-3	ct	15	intron	461	490
CsMYB172-21	ctt	5	intron	5022	5036
CsMYB134-19	cttga	3	intron	4725	4739
CsMYB172-32	gaaa	4	intron	2966	2981
CsMYB172-33	gaaa	4	intron	4047	4062
CsMYB104-6	gt	6	intron	1950	1961
CsMYB5-1	gt	7	intron	1	14
CsMYB60-11	gtta	4	intron	301	316
CsMYB37-3	ta	6	intron	252	263
CsMYB128-25	ta	6	intron	5398	5409
CsMYB142-1	ta	6	intron	11	22
CsMYB5-2	ta	7	intron	20	33
CsMYB41-3	ta	7	intron	765	778
CsMYB97-3	ta	7	intron	132	145
CsMYB76-2	ta	9	intron	978	995
CsMYB152-2	ta	9	intron	683	700
CsMYB39-3	ta	10	intron	671	690
CsMYB156-4	ta	11	intron	490	511
CsMYB8-1	ta	13	intron	156	181
CsMYB168-2	tat	8	intron	293	316
CsMYB156-12	tatg	51	intron	510	713
CsMYB68-3	tatt	4	intron	53	68
CsMYB94-1	tc	6	intron	12	23
CsMYB167-4	tc	6	intron	436	447
CsMYB112-1	tc	7	intron	3	16
CsMYB145-7	tc	7	intron	2032	2045
CsMYB43-2	tc	9	intron	262	279
CsMYB111-33	tc	9	intron	7981	7998
CsMYB167-12	tct	6	intron	611	628
CsMYB103-1	tg	6	intron	106	117
CsMYB176-4	tg	6	intron	667	678
CsMYB40-1	tg	17	intron	69	102
CsMYB88-3	tta	5	intron	171	185
CsMYB162-13	tta	6	intron	990	1007
CsMYB26-6	ttaa	4	intron	215	230
CsMYB167-15	ttat	4	intron	488	503
CsMYB134-18	ttatt	3	intron	108	122
CsMYB21-2	ttta	5	intron	53	72
CsMYB153-14	tttaa	4	intron	1061	1080
CsMYB152-10	tttat	3	intron	597	611
CsMYB98-10	ttttc	3	intron	64	78
CsMYB110-25	ttttc	3	intron	2151	2165
CsMYB172-35	ttttc	3	intron	6318	6332
CsMYB159-8	ttttg	3	intron	218	232
CsMYB114-8	tttttc	3	intron	104	121
CsMYB81-6	aaaat	3	promoter	146	160
CsMYB115-13	aaaat	3	promoter	298	312
CsMYB113-11	aaaatt	3	promoter	1571	1588
CsMYB36-12	aaag	4	promoter	1671	1686
CsMYB139-7	aaag	6	promoter	1890	1913
CsMYB94-12	aaagac	5	promoter	1930	1959
CsMYB60-7	aaat	4	promoter	1764	1779
CsMYB79-4	aaat	4	promoter	1735	1750
CsMYB114-10	aaata	3	promoter	1595	1609
CsMYB145-18	aaata	3	promoter	1072	1086
CsMYB138-15	aaatat	5	promoter	1748	1777
CsMYB52-11	aaatt	3	promoter	1046	1060
CsMYB97-20	aaatt	3	promoter	675	689
CsMYB90-8	aac	8	promoter	773	796
CsMYB137-6	aat	5	promoter	467	481
CsMYB70-17	aat	6	promoter	1899	1916
CsMYB120-12	aat	10	promoter	902	931
CsMYB47-18	aata	4	promoter	1919	1934
CsMYB151-6	aatcc	3	promoter	83	97
CsMYB73-18	aattt	3	promoter	484	498
CsMYB26-1	ac	6	promoter	661	672
CsMYB47-3	ac	6	promoter	658	669
CsMYB94-3	ac	6	promoter	1434	1445
CsMYB20-1	ac	7	promoter	417	430
CsMYB66-11	ac	7	promoter	1696	1709
CsMYB155-5	ac	8	promoter	1306	1321
CsMYB141-9	actca	3	promoter	1806	1820
CsMYB15-9	ag	6	promoter	1972	1983
CsMYB100-2	ag	7	promoter	103	116
CsMYB149-1	ag	7	promoter	901	914
CsMYB176-8	ag	7	promoter	1861	1874
CsMYB81-4	ag	8	promoter	944	959
CsMYB114-6	ag	8	promoter	1675	1690
CsMYB15-6	ag	9	promoter	1934	1951
CsMYB56-8	ag	11	promoter	1717	1738
CsMYB68-12	ag	11	promoter	1978	1999
CsMYB92-5	ag	11	promoter	1816	1837
CsMYB156-16	ag	15	promoter	1234	1263
CsMYB64-8	aga	8	promoter	1732	1755
CsMYB138-13	agg	6	promoter	1924	1941
CsMYB97-11	at	6	promoter	1032	1043
CsMYB129-2	at	6	promoter	705	716
CsMYB171-11	at	6	promoter	1716	1727
CsMYB8-1	at	7	promoter	25	38
CsMYB16-6	at	7	promoter	1046	1059
CsMYB69-5	at	7	promoter	1745	1758
CsMYB133-1	at	7	promoter	6	19
CsMYB156-1	at	7	promoter	11	24
CsMYB161-2	at	7	promoter	297	310
CsMYB15-3	at	8	promoter	1159	1174
CsMYB47-4	at	8	promoter	759	774
CsMYB74-3	at	8	promoter	691	706
CsMYB80-4	at	8	promoter	1623	1638
CsMYB97-4	at	8	promoter	84	99
CsMYB98-11	at	8	promoter	1630	1645
CsMYB6-1	at	9	promoter	834	851
CsMYB110-4	at	9	promoter	1003	1020
CsMYB9-1	at	10	promoter	69	88
CsMYB10-2	at	10	promoter	171	190
CsMYB50-9	at	10	promoter	1254	1273
CsMYB31-1	at	11	promoter	3	24
CsMYB13-11	at	13	promoter	1402	1427
CsMYB119-4	at	14	promoter	1211	1238
CsMYB51-15	ata	7	promoter	816	836
CsMYB140-7	ataa	4	promoter	1970	1985
CsMYB103-6	ataa	6	promoter	1907	1930
CsMYB13-19	atac	8	promoter	1364	1395
CsMYB15-12	atac	39	promoter	1195	1350
CsMYB72-6	atcta	3	promoter	929	943
CsMYB62-9	atcta	5	promoter	585	609
CsMYB153-10	atgt	4	promoter	1299	1314
CsMYB111-7	att	7	promoter	301	321
CsMYB124-8	att	7	promoter	928	948
CsMYB9-23	attag	4	promoter	395	414
CsMYB10-20	attag	4	promoter	497	516
CsMYB138-17	attagg	4	promoter	1903	1926
CsMYB126-11	attgg	3	promoter	1844	1858
CsMYB32-9	attt	4	promoter	1154	1169
CsMYB30-9	attt	5	promoter	442	461
CsMYB171-22	atttag	3	promoter	1186	1203
CsMYB3-13	atttc	3	promoter	1613	1627
CsMYB173-6	atttg	3	promoter	1837	1851
CsMYB47-6	ca	6	promoter	814	825
CsMYB156-5	ca	6	promoter	112	123
CsMYB156-3	ca	7	promoter	88	101
CsMYB150-5	ca	8	promoter	1515	1530
CsMYB157-11	caaa	4	promoter	1653	1668
CsMYB85-17	ccac	4	promoter	1856	1871
CsMYB9-9	ct	6	promoter	1436	1447
CsMYB10-10	ct	6	promoter	1538	1549
CsMYB110-10	ct	6	promoter	1923	1934
CsMYB9-15	ct	7	promoter	1909	1922
CsMYB93-4	ctt	8	promoter	923	946
CsMYB63-7	cttctc	3	promoter	360	377
CsMYB8-13	ga	6	promoter	1813	1824
CsMYB26-6	ga	6	promoter	1756	1767
CsMYB80-1	ga	6	promoter	1202	1213
CsMYB33-8	ga	7	promoter	1929	1942
CsMYB73-10	ga	9	promoter	1423	1440
CsMYB74-11	gca	7	promoter	1553	1573
CsMYB110-7	gt	6	promoter	1500	1511
CsMYB31-6	gt	7	promoter	1956	1969
CsMYB7-16	gt	11	promoter	1707	1728
CsMYB45-5	ta	6	promoter	1020	1031
CsMYB45-8	ta	6	promoter	1724	1735
CsMYB57-6	ta	6	promoter	1356	1367
CsMYB143-4	ta	6	promoter	1114	1125
CsMYB8-5	ta	7	promoter	717	730
CsMYB64-2	ta	7	promoter	251	264
CsMYB85-7	ta	7	promoter	1828	1841
CsMYB89-5	ta	7	promoter	1533	1546
CsMYB145-12	ta	7	promoter	1146	1159
CsMYB149-3	ta	9	promoter	1014	1031
CsMYB7-11	ta	10	promoter	1454	1473
CsMYB7-19	ta	10	promoter	1960	1979
CsMYB31-3	ta	10	promoter	1597	1616
CsMYB36-1	ta	10	promoter	440	459
CsMYB90-3	ta	11	promoter	873	894
CsMYB110-5	ta	11	promoter	1162	1183
CsMYB21-9	taa	6	promoter	836	853
CsMYB157-12	taaaa	3	promoter	1226	1240
CsMYB124-10	taaaaa	3	promoter	76	93
CsMYB13-21	taat	4	promoter	1970	1985
CsMYB14-14	taat	4	promoter	934	949
CsMYB116-6	taat	6	promoter	1010	1033
CsMYB154-3	taata	3	promoter	1418	1432
CsMYB94-5	tat	6	promoter	8	25
CsMYB107-12	tat	8	promoter	1025	1048
CsMYB138-12	tat	12	promoter	1869	1904
CsMYB11-10	tat	28	promoter	646	729
CsMYB74-13	tata	4	promoter	690	705
CsMYB155-12	tatg	4	promoter	1636	1651
CsMYB119-23	tatg	5	promoter	1265	1284
CsMYB153-9	tatg	5	promoter	1274	1293
CsMYB45-10	tc	8	promoter	1854	1869
CsMYB164-2	tc	9	promoter	620	637
CsMYB136-5	tc	10	promoter	1596	1615
CsMYB24-2	tc	11	promoter	672	693
CsMYB7-18	tc	12	promoter	1924	1947
CsMYB64-5	tc	14	promoter	1263	1290
CsMYB24-9	tctttt	3	promoter	649	666
CsMYB6-3	tg	6	promoter	1094	1105
CsMYB174-5	tg	7	promoter	1808	1821
CsMYB175-5	tg	7	promoter	1808	1821
CsMYB171-8	tg	9	promoter	1399	1416
CsMYB51-3	tg	10	promoter	299	318
CsMYB31-4	tg	12	promoter	1617	1640
CsMYB80-9	tggat	3	promoter	690	704
CsMYB95-7	tta	5	promoter	1286	1300
CsMYB144-10	tta	5	promoter	566	580
CsMYB28-12	tta	6	promoter	1762	1779
CsMYB59-11	tta	16	promoter	1856	1903
CsMYB171-21	ttaat	3	promoter	775	789
CsMYB144-11	ttat	4	promoter	756	771
CsMYB67-11	ttatt	3	promoter	1043	1057
CsMYB166-11	ttcaa	3	promoter	306	320
CsMYB64-13	ttcat	3	promoter	1162	1176
CsMYB103-2	ttg	6	promoter	458	475
CsMYB70-18	tttaa	3	promoter	59	73
CsMYB6-12	tttatt	3	promoter	1115	1132
CsMYB116-7	tttga	3	promoter	856	870
CsMYB20-10	tttta	3	promoter	1575	1589
CsMYB169-6	tttta	3	promoter	67	81
CsMYB6-13	ttttct	3	promoter	1368	1385
CsMYB107-13	ttttg	3	promoter	1775	1789
CsMYB58-11	tttttg	3	promoter	1381	1398
