# Supplementary material for: Genome-Wide Classification and Evolutionary and Expression Analyses of Citrus MYB Transcription Factor Families in Sweet Orange
Source: PLoS One. 2014 Nov 6;9(11):e112375. doi: 10.1371/journal.pone.0112375 (PMC4223058; doi:10.1371/journal.pone.0112375)
Supplement: Table S7 — Details of primers used in the SSR and RT-PCR analysis in this study. (XLS) [file pone.0112375.s011.xls]

## Sheet: Sheet1
Table 7.Details of primers used in the SSR and RT-PCR analysis
For SSR analysis
Gene name	Repeat sequence	Number of repeat	SSR location	Length	Primer sequence
CsMYB21-1	at	9	intron	530	Sense:5-GATTTGATGTCTGCTTGTTG-3 antisense:5-GACTTTGCATGTAAGAGTGT-3
CsMYB21-2	att	5	intron	218	Sense:5-CAGGCTACTGGTTGATTACG-3 antisense:5-CATTTGGGCTCAGGTAGTTC-3
CsMYB15	at	7	intron	380	Sense：5-CGATGGATGAACTACCTGAG-3 antisense：5-AGTCTTTCGCTTTCTGCTTG-3
CsMYB17	tc	5	intron	571	Sense：5-GGAATCCATTGCTGGCGTAT-3 antisense：5-TCACGGGGTCTAATCCAAGC-3
CsMYB97	at	6	intron	445	Sense:5-AGGTCAACGGTGAGACAATA-3 antisense:5-AAGTCTGGACCGATTTACAC-3
CsMYB96	aat	7	intron	310	Sense：5-CATTCTATCACTGTTAGCCAC-3 antisense：5-CATAAGATGATGACCGAGCC-3
CsMYB167-1	tc	6	intron	568	Sense:5-TGATGTATTATTGGGAGGTG-3 antisense:5-TAGGTGTCCATAACCAAAGT-3
CsMYB167-2	tct	6	intron	213	Sense:5-TTTGGTTATGGACACCTACT-3 antisense:5-AGGCTTCCTTGTCTACCATC-3
CsMYB128	ta	6	intron	404	Sense：5- TGCCAGATGGTCTTCCTTAG-3 antisense：5- GATCCCTTCAGCATGTCAAT-3
CsMYB40	tg	17	intron	298	Sense:5-TGAACAGGTGCGGTAAGAGT-3 antisense:5-GGTCTTGATTTCGTTGTCTG-3
CsMYB165	at	7	UTR	577	Sense：5-TTGTTCGGTGAATCATCCTG-3 antisense：5-GAGTTTGGGTTATCTGTAGACGGTT-3
CsMYB38	tca	6	exon	593	Sense：5-ACTCTTCCAACTCTGATGCC-3 antisense：5-ATAAACTCCTCCCCACCAAC-3
CsMYB59	cat	5	exon	332	Sense：5-ATAGACGCAAATAGCACGAC-3 antisense：5-TACTCCGAAAACTGAGACAC-3
CsMYB78	ac	6	UTR	447	Sense：5-CATAAACGAAACCCCTCCCA-3 antisense：5-TCAACGACCACCACCAACAG-3
CsMYB58	aac	5	exon	396	Sense：5-CAACTTAGGTCCGTTCTCCC-3 antisense：5-ATGTTGCCAGCCTCTATTGC-3
CsMYB122	aac	5	exon	388	Sense：5-GTGGCTGCGAGATTATGCTG-3 antisense：5-ACTTGTGCTCCTCCTCCGTC-3
CsMYB37-1	ta	5	intron	511	Sense：5-TCACCCTCCTTTATTTCCTT-3 antisense：5-TCTTGCATTTATGCCGACTG-3
CsMYB37-2	at	6	intron	551	Sense:5-CTTGAGACAGTCGGCATAAA-3 antisense:5-GTTCAGTAGGCAGTCATCGT-3
CsMYB41	ta	7	intron	334	Sense:5-TTTCTTCGTCCTTACCGTGT-3 antisense:5-ATTTCGTTGTCCGTTCTTCC-3
CsMYB39	aat	7	exon	551	Sense:5- AAAGCATCAAACCTCAGTCA-3 antisense:5- CTGATAAGCTCATTCCAACA-3
CsMYB166	ta	5	intron	388	Sense:5-AGACAGGTGAAATGGGTGGT-3 antisense:5-CACCTGAACGGAATCACCTT-3
For real-time PCR
Gene ID	Primer sequence
CsMYB30	Sense:5-CAGGCAAAAGAAGGGCAGAT-3 antisense:5-TCCGAAGAGCAAGACGAATC-3
CsMYB41	Sense:5-CTCCGGTGGATAAATTACTTGC-3 antisense:5-TTGCTTTTGCTTGAGACGCT-3
CsMYB72	Sense:5-GCAAGTGGATTGTGCCTCAG-3 antisense:5-GCCATTTTGTCTTGGTCCCT-3
CsMYB56	Sense:5-CTCCTTGCTGTGATAAAGTTGG-3 antisense:5-TGATGCCTGGTCTGAGGTAGT-3
CsMYB78	Sense:5-GATGCTCCTCATGGGTCTTG-3 antisense:5-TCCTGAACGATTCTCCAACC-3
CsMYB2	Sense:5- TTTGGGAAACAAGTGGTCAG-3 antisense:5- AGATCAAGGCGAGGGCTAT-3
CsMYB52	Sense:5-GAAGCTGGCGTGCCTTACCT-3 antisense:5-GCTATTGCCGACCACCTATT-3
CsMYB37	Sense:5-CAGCAAAAGGCGGAAAGTAG-3 antisense:5-GAGGAGGTTCATCAATCCACAA-3
CsMYB24	Sense:5-CCCACAAGTCCCTTTCAGTT-3 antisense:5-GGAAGTTCCTCCACCATAGC-3
CsMYB36	Sense:5- GATGCGTCTGGTAAGAATGTG-3 antisense:5- TCAAGTCCTCTTCGTCGTCA-3
CsMYB54	Sense:5-GAGCATCTGTCAGCCCTCA-3 antisense:5-GCCCTTTCTTGTATTCGTTCT-3
CsMYB64	Sense:5-TGAGACCCGACTTAAAGCGTG-3 antisense:5-GGCTCATTGAGTGGCCTGTG-3
CsMYB29	Sense:5-GTATGGCTCGTCATCATTTGG-3 antisense:5-CCTTTTCCTCCTTCAGACTCCT-3
CsMYB33	Sense:5- AGTGTTGTAGGAAACAGATGGG-3 antisense:5- TTACTTGGGAATGCTCAGTAGC-3
CsMYB83	Sense:5- AAGCAAATCCATTCACAGTCG-3 antisense:5- TCAGGTGACCACAAACCTTTC-3
CsMYB69	Sense:5-GCCAAATGGGGAAATAGATG-3 antisense:5-CAGTTGTGACAGTTGAAGACGG-3
CsMYB12	Sense:5-ATCCCTTCTGTTTCGTCATCA-3 antisense:5-GTCGTTTGGGACTATTTGGTT-3
CsMYB71	Sense:5-GACTCGTTTGGGACTCAGGT-3 antisense:5-CATCTCCACCGTCCATCAT-3
CsMYB46	Sense:5-CGAGGGAAGTAAAAGAAGCG-3 antisense:5-TGATTACACCACCTGAGCCT-3
CsMYB55	Sense:5-CACAGGTTATTTCTTCTCGGTT-3 antisense:5-GAATGCTTGATCGCCTTCTAT-3
CsMYB170	Sense:5-TCGTGAGTTTGTTGAGGGAG-3 antisense:5-AATGCTTCTGTAATCGGGTG-3
CsMYB97	Sense:5-GAACGGGAACCCTACACCTA-3 antisense:5-TCTTTGGCTCATCAGTCTCAG-3
CsMYB129	Sense:5-CCACAGCCACCTCAGCAACA-3 antisense:5-CAGCAGGTGACGTTCTACGAG-3
CsMYB158	Sense:5-TCAAAGAGGAGGAAAGACGAG-3 antisense:5-GACGATATTTCTGAAGGTGGC-3
CsMYB163	Sense:5-AAGGACCAGAAGTGGCAAAC-3 antisense:5-AAGACACTGCCGATGAAGGT-3
CsMYB116	Sense:5-TTCTTGGAGACTTGGGGACT-3 antisense:5-CGATGGTTACCACGGACATA-3
CsMYB114	Sense:5-AGCAACTCCAAAATCCGTCT-3 antisense:5-TCCAGATCAACAACCCCTGT-3
CsMYB146	Sense:5-TTGAAACCCCTCCTATCCCA-3 antisense:5-CAACTTTCTCGCCTTTTGACT-3
CsMYB173	Sense:5-TTTTACTGTCCCTATTGCTGG-3 antisense:5-CATCCCTTCGATCCTCACA-3
CsMYB169	Sense:5-TTCGTGAGTTTGTTGAGGGAG-3 antisense:5-TGCTTCTGTAATCGGGTGTTT-3
