# Supplementary material for: Genome-Wide Classification and Evolutionary and Expression Analyses of Citrus MYB Transcription Factor Families in Sweet Orange
Source: PLoS One. 2014 Nov 6;9(11):e112375. doi: 10.1371/journal.pone.0112375 (PMC4223058; doi:10.1371/journal.pone.0112375)
Supplement: Table S8 — Similarity analysis of sweet orange MYB gene family fron two different databases. (XLS) [file pone.0112375.s012.xls]

## Sheet: Sheet1
Table S8. Similarity analysis of sweet orange MYB gene family fron two different databases.
Gene No	Gene ID (http://citrus.hzau.edu.cn/orange/)	Gene ID (http://www.phytozome.net/)	Similarity	E-value	Score
CsMYB60	Cs7g27370.1	orange1.1g000304m|PACid:18125533	99.2	0	9081
CsMYB111	Cs3g13960.1	orange1.1g001099m|PACid:18106057	82.94	5e-32	133
CsMYB87	orange1.1t00035.2	orange1.1g001409m|PACid:18093521	99.89	0	3638
CsMYB152	Cs8g06530.1	orange1.1g001648m|PACid:18134459	99.73	0	3628
CsMYB177	orange1.1t03398.2	orange1.1g003750m|PACid:18121123	99.58	0	4672
CsMYB171	orange1.1t02406.1	orange1.1g003898m|PACid:18106356	99.5	0	3862
CsMYB113	Cs3g19950.1	orange1.1g004116m|PACid:18108486	99.87	0	4579
CsMYB166	orange1.1t00580.1	orange1.1g004262m|PACid:18136692	99.87	0	4490
CsMYB141	Cs7g06180.1	orange1.1g005465m|PACid:18109029	100	0	2722
CsMYB153	Cs8g07450.1	orange1.1g005589m|PACid:18113584	99.56	0	3979
CsMYB168	orange1.1t02012.1	orange1.1g005668m|PACid:18100611	100	0	4074
CsMYB117	Cs4g01640.1	orange1.1g005719m|PACid:18122019	99.61	0	3994
CsMYB103	Cs2g17540.5	orange1.1g005938m|PACid:18095118	99.85	0	3955
CsMYB89	Cs1g17670.2	orange1.1g006062m|PACid:18133205	99.4	0	3848
CsMYB169	orange1.1t02255.1	orange1.1g006378m|PACid:18135674	99.47	0	2841
CsMYB47	Cs6g08770.1	orange1.1g006420m|PACid:18131614	99.6	0	1931
CsMYB112	Cs3g17170.1	orange1.1g007452m|PACid:18107881	99.72	0	3552
CsMYB143	Cs7g10020.1	orange1.1g007940m|PACid:18102759	99.8	0	2890
CsMYB147	Cs7g22610.2	orange1.1g008254m|PACid:18104590	99.63	0	2650
CsMYB95	Cs2g01900.1	orange1.1g008553m|PACid:18112383	100	0	894
CsMYB172	orange1.1t02615.1	orange1.1g008612m|PACid:18117314	99.35	0	3239
CsMYB148	Cs7g28560.1	orange1.1g009670m|PACid:18095353	99.31	0	3057
CsMYB104	Cs2g19530.1	orange1.1g010514m|PACid:18126317	99.93	0	3019
CsMYB156	Cs8g21020.1	orange1.1g011006m|PACid:18111622	99.38	0	1881
CsMYB120	Cs4g17160.1	orange1.1g011048m|PACid:18096814	100	0	1481
CsMYB98	Cs2g06590.1	orange1.1g011271m|PACid:18137385	100	0.89	28.2
CsMYB134	Cs6g12030.1	orange1.1g011420m|PACid:18129648	99.79	0	2872
CsMYB128	Cs5g29190.1	orange1.1g011805m|PACid:18113843	99.85	0	2684
CsMYB116	Cs3g27730.1	orange1.1g012334m|PACid:18091458	100	0	2736
CsMYB63	Cs7g32280.1	orange1.1g012494m|PACid:18138165	99.78	0	2577
CsMYB135	Cs6g16000.1	orange1.1g012625m|PACid:18123191	97.97	0	1433
CsMYB83	orange1.1t01787.1	orange1.1g013300m|PACid:18136407	100	0	2658
CsMYB106	Cs2g26640.1	orange1.1g013528m|PACid:18134519	99.35	0	1782
CsMYB126	Cs5g26420.1	orange1.1g013552m|PACid:18116171	99.88	0	1699
CsMYB45	Cs6g01750.1	orange1.1g014135m|PACid:18130007	99.92	0	2514
CsMYB108	Cs3g02680.2	orange1.1g014308m|PACid:18103279	99.38	0	2482
CsMYB110	Cs3g09270.2	orange1.1g014753m|PACid:18124396	99.55	0	1294
CsMYB43	Cs5g33880.2	orange1.1g014829m|PACid:18137286	100	0	2409
CsMYB129	Cs5g34230.1	orange1.1g015403m|PACid:18121298	99.51	0	2307
CsMYB35	Cs5g05980.1	orange1.1g016021m|PACid:18132311	100	0	2361
CsMYB150	Cs8g02020.1	orange1.1g016046m|PACid:18099392	99.66	0	2329
CsMYB88	Cs1g15730.1	orange1.1g016477m|PACid:18116893	99.87	0	1473
CsMYB144	Cs7g12910.1	orange1.1g016585m|PACid:18121611	99.74	0	2238
CsMYB52	Cs6g21530.1	orange1.1g016708m|PACid:18135082	98.29	0	2169
CsMYB133	Cs6g08990.1	orange1.1g017464m|PACid:18131644	99.28	0	2149
CsMYB175	orange1.1t03247.2	orange1.1g017478m|PACid:18133510	99.82	0	2196
CsMYB46	Cs6g07390.1	orange1.1g017566m|PACid:18103890	99.46	0	2076
CsMYB26	Cs4g03000.1	orange1.1g017727m|PACid:18104138	99.82	0	2173
CsMYB140	Cs7g03680.1	orange1.1g017978m|PACid:18102854	97.53	0	1978
CsMYB8	Cs2g06950.1	orange1.1g018154m|PACid:18114359	100	0	1066
CsMYB56	Cs7g16380.1	orange1.1g018559m|PACid:18106471	99.41	0	1320
CsMYB170	orange1.1t02259.2	orange1.1g018583m|PACid:18135709	99.66	0	1168
CsMYB51	Cs6g21210.1	orange1.1g018746m|PACid:18135366	99.72	0	2070
CsMYB114	Cs3g24160.1	orange1.1g018802m|PACid:18092628	99.34	0	2032
CsMYB165	orange1.1t00411.1	orange1.1g019104m|PACid:18136498	99.81	0	2048
CsMYB38	Cs5g10670.1	orange1.1g019307m|PACid:18130382	99.52	0	1897
CsMYB68	Cs8g15780.1	orange1.1g019787m|PACid:18104312	100	0	2004
CsMYB71	Cs9g01750.1	orange1.1g019911m|PACid:18109812	99.6	0	1961
CsMYB123	Cs5g08500.1	orange1.1g019948m|PACid:18094406	99.7	0	1963
CsMYB94	Cs2g01490.1	orange1.1g020124m|PACid:18112344	98.99	0	1897
CsMYB6	Cs1g19970.1	orange1.1g020197m|PACid:18139355	99.55	0	1302
CsMYB107	Cs3g02020.1	orange1.1g020303m|PACid:18120081	99.09	0	1881
CsMYB163	Cs9g19180.1	orange1.1g020389m|PACid:18125463	100	0	1951
CsMYB59	Cs7g26930.1	orange1.1g020603m|PACid:18124242	99.49	0	1764
CsMYB33	Cs5g03130.1	orange1.1g020613m|PACid:18118811	99.79	0	1911
CsMYB91	Cs1g21560.1	orange1.1g020653m|PACid:18124953	99.79	0	1903
CsMYB136	Cs6g16820.1	orange1.1g020690m|PACid:18100775	99.45	0	1402
CsMYB80	orange1.1t00897.1	orange1.1g020997m|PACid:18115779	100	0	1897
CsMYB22	Cs2g30230.1	orange1.1g021164m|PACid:18124091	100	0	1885
CsMYB12	Cs2g12700.1	orange1.1g021188m|PACid:18139085	99.68	0	1861
CsMYB5	Cs1g19400.1	orange1.1g021220m|PACid:18103726	99.8	0	993
CsMYB142	Cs7g07830.2	orange1.1g021351m|PACid:18102583	99.15	0	1804
CsMYB176	orange1.1t03294.1	orange1.1g021481m|PACid:18135492	97.45	0	1354
CsMYB78	orange1.1t00339.1	orange1.1g021486m|PACid:18136437	100	0	1861
CsMYB48	Cs6g17340.1	orange1.1g021498m|PACid:18115191	99.79	0	1840
CsMYB64	Cs8g02740.1	orange1.1g021503m|PACid:18099358	99.64	0	1516
CsMYB70	Cs8g19860.1	orange1.1g021816m|PACid:18111559	99.89	0	1824
CsMYB124	Cs5g16540.2	orange1.1g021851m|PACid:18126549	99.46	0	1780
CsMYB151	Cs8g04050.1	orange1.1g022048m|PACid:18131427	99.45	0	1768
CsMYB93	Cs2g01480.1	orange1.1g022072m|PACid:18112337	99.89	0	1800
CsMYB55	Cs7g13420.1	orange1.1g022439m|PACid:18121761	99.44	0	1733
CsMYB122	Cs5g04740.1	orange1.1g022562m|PACid:18132550	99.44	0	1392
CsMYB25	Cs3g22220.1	orange1.1g023056m|PACid:18092341	98.39	0	1608
CsMYB62	Cs7g31610.1	orange1.1g023196m|PACid:18138356	99.54	0	1675
CsMYB109	Cs3g08330.1	orange1.1g023210m|PACid:18092914	98.48	0	1596
CsMYB69	Cs8g17920.1	orange1.1g023677m|PACid:18097433	99.69	0	1277
CsMYB90	Cs1g17940.1	orange1.1g023740m|PACid:18133121	99.52	0	1628
CsMYB119	Cs4g14820.1	orange1.1g024128m|PACid:18104759	99.39	0	1584
CsMYB37	Cs5g09410.1	orange1.1g024441m|PACid:18110553	99.75	0	1578
CsMYB74	Cs9g10480.1	orange1.1g024484m|PACid:18120580	100	0	791
CsMYB41	Cs5g29830.1	orange1.1g024492m|PACid:18113794	99.13	0	1538
CsMYB75	Cs9g14240.1	orange1.1g024849m|PACid:18127890	100	0	1558
CsMYB14	Cs2g22610.1	orange1.1g024860m|PACid:18100358	99.62	0	1534
CsMYB27	Cs4g06090.1	orange1.1g025602m|PACid:18126043	98.54	0	1271
CsMYB132	Cs6g08490.1	orange1.1g025728m|PACid:18131600	99.73	0	1471
CsMYB67	Cs8g14710.1	orange1.1g026855m|PACid:18111114	97.71	0	1255
CsMYB157	Cs9g02730.1	orange1.1g027234m|PACid:18109783	94.24	1e-167	583
CsMYB36	Cs5g08560.1	orange1.1g028843m|PACid:18094490	99.83	0	1128
CsMYB28	Cs4g06130.1	orange1.1g028922m|PACid:18125691	99.34	0	1176
CsMYB149	Cs7g30760.1	orange1.1g029903m|PACid:18138379	99.49	0	761
CsMYB58	Cs7g26290.1	orange1.1g031444m|PACid:18117247	96	0	862
CsMYB21	Cs2g28070.1	orange1.1g031483m|PACid:18122864	99.17	0	920
CsMYB57	Cs7g23080.1	orange1.1g032677m|PACid:18094667	99.76	0	799
CsMYB101	Cs2g16440.1	orange1.1g034427m|PACid:18095274	100	5e-165	571
CsMYB102	Cs2g16510.2	orange1.1g034615m|PACid:18134470	100	2e-152	529
CsMYB97	Cs2g04750.1	orange1.1g035517m|PACid:18112221	100	0	912
CsMYB16	Cs2g22690.1	orange1.1g035629m|PACid:18100339	99.81	0	2083
CsMYB139	Cs7g01290.1	orange1.1g035950m|PACid:18106396	100	0	892
CsMYB84	orange1.1t03243.1	orange1.1g036087m|PACid:18133440	100	0	2004
CsMYB127	Cs5g26810.1	orange1.1g036215m|PACid:18116202	96.83	0	1144
CsMYB7	Cs1g21200.1	orange1.1g036344m|PACid:18125239	100	0	2111
CsMYB3	Cs1g17590.1	orange1.1g036591m|PACid:18133227	100	0	1207
CsMYB31	Cs4g13170.1	orange1.1g037024m|PACid:18104915	99.78	0	888
CsMYB24	Cs3g18250.1	orange1.1g037998m|PACid:18108451	99.04	0	1996
CsMYB145	Cs7g18580.1	orange1.1g038544m|PACid:18099753	100	1e-112	398
CsMYB121	Cs4g18630.1	orange1.1g038601m|PACid:18096348	99.82	0	1086
CsMYB53	Cs7g03520.1	orange1.1g039016m|PACid:18102187	99.73	0	2165
CsMYB11	Cs2g11880.1	orange1.1g039070m|PACid:18139063	99.9	0	2008
CsMYB40	Cs5g25240.1	orange1.1g039198m|PACid:18116453	99.9	0	2077
CsMYB13	Cs2g21260.1	orange1.1g039708m|PACid:18119392	99.87	0	2928
CsMYB65	Cs8g05000.1	orange1.1g040502m|PACid:18100113	98.81	0	1433
CsMYB73	Cs9g03070.1	orange1.1g040726m|PACid:18110125	100	0	2123
CsMYB79	orange1.1t00520.1	orange1.1g040841m|PACid:18137551	100	0	1671
CsMYB72	Cs9g02640.1	orange1.1g041081m|PACid:18109636	99.8	0	1994
CsMYB115	Cs3g24870.1	orange1.1g041475m|PACid:18092359	99.34	9e-167	577
CsMYB77	Cs9g17200.1	orange1.1g041991m|PACid:18101143	99.78	0	892
CsMYB15	Cs2g22630.1	orange1.1g042846m|PACid:18100372	98.36	0	1356
CsMYB174	orange1.1t03033.1	orange1.1g042922m|PACid:18108771	100	0	1459
CsMYB50	Cs6g20390.1	orange1.1g043557m|PACid:18134986	99	0	1913
CsMYB81	orange1.1t00911.1	orange1.1g044161m|PACid:18120707	98.4	2e-97	347
CsMYB85	orange1.1t04785.1	orange1.1g044864m|PACid:18095721	99.84	0	1271
CsMYB20	Cs2g27940.2	orange1.1g045384m|PACid:18122761	99.49	0	1136
CsMYB76	Cs9g17180.1	orange1.1g045400m|PACid:18101180	99.84	0	1269
CsMYB30	Cs4g12760.1	orange1.1g045411m|PACid:18133544	99.91	0	2311
CsMYB1	Cs1g01670.1	orange1.1g045434m|PACid:18128337	99.84	0	1243
CsMYB23	Cs3g09830.1	orange1.1g046075m|PACid:18119586	100	0	1340
CsMYB42	Cs5g33870.1	orange1.1g046093m|PACid:18137725	99.93	0	2775
CsMYB118	Cs4g13690.1	orange1.1g047042m|PACid:18126713	99.88	0	1574
CsMYB39	Cs5g10880.1	orange1.1g047101m|PACid:18130462	99.67	0	1760
CsMYB154	Cs8g18860.2	orange1.1g047187m|PACid:18097599	99.3	0	1374
CsMYB54	Cs7g08650.1	orange1.1g047269m|PACid:18101873	99.85	0	1241
CsMYB86	Cs4g19840.1	orange1.1g047353m|PACid:18096519	99.85	0	5174
CsMYB44	Cs5g34990.1	orange1.1g047839m|PACid:18105269	98.85	0	1477
CsMYB49	Cs6g19660.1	orange1.1g047854m|PACid:18135294	100	0	1546
CsMYB159	Cs9g13690.1	orange1.1g048263m|PACid:18128052	98.96	2e-157	547
CsMYB92	Cs1g23040.1	orange1.1g048452m|PACid:18124676	99.47	0	1106
CsMYB29	Cs4g07780.1	No Homology
CsMYB2	Cs1g06220.1	No Homology
CsMYB10	Cs2g07040.2	No Homology
CsMYB100	Cs2g15390.1	No Homology
CsMYB105	Cs2g21750.1	No Homology
CsMYB125	Cs5g26360.1	No Homology
CsMYB130	Cs6g04060.1	No Homology
CsMYB131	Cs6g08160.1	No Homology
CsMYB138	Cs7g01250.1	No Homology
CsMYB146	Cs7g22360.1	No Homology
CsMYB155	Cs8g20550.1	No Homology
CsMYB158	Cs9g02750.1	No Homology
CsMYB160	Cs9g13700.1	No Homology
CsMYB161	Cs9g16840.1	No Homology
CsMYB162	Cs9g16850.1	No Homology
CsMYB164	orange1.1t00294.1	No Homology
CsMYB167	orange1.1t01763.1	No Homology
CsMYB17	Cs2g24390.1	No Homology
CsMYB173	orange1.1t03031.1	No Homology
CsMYB18	Cs2g27410.1	No Homology
CsMYB19	Cs2g27430.1	No Homology
CsMYB32	Cs4g18910.1	No Homology
CsMYB34	Cs5g04590.1	No Homology
CsMYB61	Cs7g30850.1	No Homology
CsMYB4	Cs1g18060.1	No Homology
CsMYB66	Cs8g12680.1	No Homology
CsMYB82	orange1.1t01728.1	No Homology
CsMYB9	Cs2g07030.1	No Homology
CsMYB96	Cs2g02930.1	No Homology
CsMYB99	Cs2g13210.1	No Homology
CsMYB137	Cs6g17570.1	No Homology
No Homology	No Homology	orange1.1g019619m|PACid:18102139
No Homology	No Homology	orange1.1g038795m|PACid:18135841
No Homology	No Homology	orange1.1g020106m|PACid:18092417
No Homology	No Homology	orange1.1g046419m|PACid:18108626
No Homology	No Homology	orange1.1g011938m|PACid:18132611
No Homology	No Homology	orange1.1g046859m|PACid:18132156
No Homology	No Homology	orange1.1g047550m|PACid:18135216
No Homology	No Homology	orange1.1g044722m|PACid:18135711
No Homology	No Homology	orange1.1g011623m|PACid:18135369
No Homology	No Homology	orange1.1g046581m|PACid:18111617
No Homology	No Homology	orange1.1g025697m|PACid:18135450
No Homology	No Homology	orange1.1g009402m|PACid:18130986
No Homology	No Homology	orange1.1g021756m|PACid:18097925
No Homology	No Homology	orange1.1g042305m|PACid:18105626
No Homology	No Homology	orange1.1g044977m|PACid:18102245
No Homology	No Homology	orange1.1g009163m|PACid:18102143
No Homology	No Homology	orange1.1g046309m|PACid:18102512
No Homology	No Homology	orange1.1g042386m|PACid:18097486
No Homology	No Homology	orange1.1g021071m|PACid:18125323
No Homology	No Homology	orange1.1g018768m|PACid:18115263
No Homology	No Homology	orange1.1g016319m|PACid:18126273
No Homology	No Homology	orange1.1g025351m|PACid:18091644
No Homology	No Homology	orange1.1g044021m|PACid:18121187
No Homology	No Homology	orange1.1g047012m|PACid:18122383
No Homology	No Homology	orange1.1g034697m|PACid:18124598
No Homology	No Homology	orange1.1g034546m|PACid:18135812
